# Supplementary material for: Calmodulin as a major calcium buffer shaping vesicular release and short-term synaptic plasticity: facilitation through buffer dislocation
Source: Front Cell Neurosci. 2015 Jul 1;9:239. doi: 10.3389/fncel.2015.00239 (PMC4486835; doi:10.3389/fncel.2015.00239)
Supplement: Supplementary file 2 [file Presentation2.ZIP]

Archive with 6 entries (5 files):
- Supplementary MATLAB code/
- Supplementary MATLAB code/allosteric.m
- Supplementary MATLAB code/calculate.m
- Supplementary MATLAB code/ca_profile.m
- Supplementary MATLAB code/Figure_1E_Calcium_trace.xlsx
- Supplementary MATLAB code/readme.txt
