# Supplementary material for: Calmodulin as a major calcium buffer shaping vesicular release and short-term synaptic plasticity: facilitation through buffer dislocation
Source: Front Cell Neurosci. 2015 Jul 1;9:239. doi: 10.3389/fncel.2015.00239 (PMC4486835; doi:10.3389/fncel.2015.00239)
Supplement: Supplementary file 2 [file Presentation2.ZIP › Supplementary MATLAB code/allosteric.m]

function dx = allosteric(t,x)

global kon koff b Iplus f

dx=[1*koff*b^0*x(2)-5*kon*x(1)*ca_profile(t)-Iplus*x(1);...
    5*kon*x(1)*ca_profile(t)-1*koff*b^0*x(2)+2*koff*b^1*x(3)-4*kon*x(2)*ca_profile(t)-Iplus*f*x(2);...
    4*kon*x(2)*ca_profile(t)-2*koff*b^1*x(3)+3*koff*b^2*x(4)-3*kon*x(3)*ca_profile(t)-Iplus*f^2*x(3);...
    3*kon*x(3)*ca_profile(t)-3*koff*b^2*x(4)+4*koff*b^3*x(5)-2*kon*x(4)*ca_profile(t)-Iplus*f^3*x(4);...
    2*kon*x(4)*ca_profile(t)-4*koff*b^3*x(5)+5*koff*b^4*x(6)-1*kon*x(5)*ca_profile(t)-Iplus*f^4*x(5);...
    1*kon*x(5)*ca_profile(t)-5*koff*b^4*x(6)-Iplus*f^5*x(6)];
   
end
