# Supplementary material for: Calmodulin as a major calcium buffer shaping vesicular release and short-term synaptic plasticity: facilitation through buffer dislocation
Source: Front Cell Neurosci. 2015 Jul 1;9:239. doi: 10.3389/fncel.2015.00239 (PMC4486835; doi:10.3389/fncel.2015.00239)
Supplement: Supplementary file 2 [file Presentation2.ZIP › Supplementary MATLAB code/calculate.m]

clear all
global Ca0 time kon koff b Iplus f

% Parameters for the allosteric model
kon=100; % 1/(uM*s)
koff=4000; % 1/s
Iplus=2e-4; % 1/s 
b=0.5;
f=31.3;

M=xlsread('Figure_1E_Calcium_trace.xlsx'); % a given trace of [Ca2+]
time=M(:,1)*1e-3; % s
Ca0=M(:,2);

%Initial conditions for the ODE solver 
init=[1;0;0;0;0;0];

% Time vector for solving the ODEs
dt=1e-6;
t0=0:dt:time(end); %s

[tt,X] = ode15s('allosteric',t0,init);
V=zeros(1,length(tt));
for ii=1:6
    V=V+X(:,ii)';
end

Pv_time=1-V;
Pv=Pv_time(1,end);

figure(1)
subplot(2,2,1)
plot(time*1e3,Ca0)
axis square
xlabel('Time (ms)')
ylabel('[Ca2+]')
axis([0 5 0 30])
        
subplot(2,2,2)
plot(tt*1e3,Pv_time)
axis square
xlabel('Time (ms)')
ylabel('p_v(t)')
axis([0 5 0 0.1])
text(3.5,0.08,['p_v=' num2str(Pv,1)]);
        
                
subplot(2,2,3)
plot(tt(1:end-1)*1e3,diff(Pv_time)*1e-3/dt);
axis square
xlabel('Time (ms)')
ylabel('Release rate (1/ms)')
axis([0 5 0 0.17])
        
                
    
    
