# Supplementary material for: Calmodulin as a major calcium buffer shaping vesicular release and short-term synaptic plasticity: facilitation through buffer dislocation
Source: Front Cell Neurosci. 2015 Jul 1;9:239. doi: 10.3389/fncel.2015.00239 (PMC4486835; doi:10.3389/fncel.2015.00239)
Supplement: Supplementary file 2 [file Presentation2.ZIP › Supplementary MATLAB code/ca_profile.m]

function [Ca] = ca_profile(t)

global Ca0 time

Ca=zeros(size(t));

for k=1:length(t)
    ind=find(time==t(k));
    if isempty(ind)
        temp=find(time<=t(k));
        dCa0=(Ca0(temp(end)+1)-Ca0(temp(end)))/(time(temp(end)+1)-time(temp(end)));
        Ca(k)=Ca0(temp(end))+dCa0*(t(k)-time(temp(end)));
    else
        Ca(k)=Ca0(ind);
    end
end

end
