# Supplementary material for: Calmodulin as a major calcium buffer shaping vesicular release and short-term synaptic plasticity: facilitation through buffer dislocation
Source: Front Cell Neurosci. 2015 Jul 1;9:239. doi: 10.3389/fncel.2015.00239 (PMC4486835; doi:10.3389/fncel.2015.00239)
Supplement: Supplementary file 2 [file Presentation2.ZIP › Supplementary MATLAB code/Figure_1E_Calcium_trace.xlsx]

## Sheet: Sheet1
Time, ms	[Ca2+]
0	0.05
0.05	0.0499
0.1	0.0499
0.15	0.05
0.2	0.05
0.25	0.05
0.3	0.05
0.35	0.0506
0.4	0.0664
0.45	0.2217
0.5	0.9372
0.55	2.7676
0.6	6.208
0.65	11.648
0.7	18.4889
0.75	24.5568
0.8	27.5847
0.85	26.9145
0.9	23.5458
0.95	19.0936
1	14.8376
1.05	11.377
1.1	8.7768
1.15	6.8678
1.2	5.4574
1.25	4.4019
1.3	3.6051
1.35	3.001
1.4	2.5411
1.45	2.1886
1.5	1.9152
1.55	1.7
1.6	1.5277
1.65	1.3874
1.7	1.2713
1.75	1.1737
1.8	1.0905
1.85	1.0187
1.9	0.9561
1.95	0.9008
2	0.8516
2.05	0.8074
2.1	0.7675
2.15	0.7313
2.2	0.6981
2.25	0.6676
2.3	0.6395
2.35	0.6134
2.4	0.5892
2.45	0.5666
2.5	0.5455
2.55	0.5257
2.6	0.5072
2.65	0.4897
2.7	0.4733
2.75	0.4578
2.8	0.4431
2.85	0.4292
2.9	0.416
2.95	0.4036
3	0.3917
3.05	0.3805
3.1	0.3697
3.15	0.3595
3.2	0.3498
3.25	0.3406
3.3	0.3317
3.35	0.3233
3.4	0.3152
3.45	0.3075
3.5	0.3001
3.55	0.2931
3.6	0.2863
3.65	0.2798
3.7	0.2736
3.75	0.2677
3.8	0.262
3.85	0.2566
3.9	0.2513
3.95	0.2463
4	0.2415
4.05	0.2368
4.1	0.2324
4.15	0.2281
4.2	0.224
4.25	0.2201
4.3	0.2163
4.35	0.2127
4.4	0.2092
4.45	0.2058
4.5	0.2026
4.55	0.1995
4.6	0.1965
4.65	0.1936
4.7	0.1908
4.75	0.1882
4.8	0.1856
4.85	0.1832
4.9	0.1808
4.95	0.1785
5	0.1763
