# Supplementary material for: Calmodulin as a major calcium buffer shaping vesicular release and short-term synaptic plasticity: facilitation through buffer dislocation
Source: Front Cell Neurosci. 2015 Jul 1;9:239. doi: 10.3389/fncel.2015.00239 (PMC4486835; doi:10.3389/fncel.2015.00239)
Supplement: Supplementary file 2 [file Presentation2.ZIP › Supplementary MATLAB code/readme.txt]

These MATLAB code files complement the manuscript:
Y Timofeeva and K Volynski "Calmodulin as a major calcium buffer shaping vesicular release and short-term synaptic plasticity: facilitation through buffer dislocation"
Frontiers in Cellular Neuroscience (2015)
This specific implementation reproduces Figure 1E from the above manuscript.

Copy all files to the same directory and run calculate.m
